# Supplementary material for: Exogenous Melatonin Improves Seed Germination of Wheat (Triticum aestivum L.) under Salt Stress
Source: Int J Mol Sci. 2022 Jul 29;23(15):8436. doi: 10.3390/ijms23158436 (PMC9368970; doi:10.3390/ijms23158436)
Supplement: Supplementary file 1 [file ijms-23-08436-s001.zip]

Archive with 1 entries (1 files):
- ijms-1824929-supplementary.pdf
